# Supplementary material for: Cohesin-independent STAG proteins interact with RNA and R-loops and promote complex loading
Source: eLife. 2023 Apr 3;12:e79386. doi: 10.7554/eLife.79386 (PMC10238091; doi:10.7554/eLife.79386)
Supplement: Figure 4—source data 1. [file elife-79386-fig4-data1.zip]

Archive with 47 entries (46 files):
- Figure 4 - source data 1/
- Figure 4 - source data 1/Figure 4f_source data_control_2.tif
- __MACOSX/Figure 4 - source data 1/._Figure 4f_source data_control_2.tif
- Figure 4 - source data 1/Figure 4f_source data_control_3.tif
- __MACOSX/Figure 4 - source data 1/._Figure 4f_source data_control_3.tif
- Figure 4 - source data 1/Figure 4f_source data_control_1.tif
- __MACOSX/Figure 4 - source data 1/._Figure 4f_source data_control_1.tif
- Figure 4 - source data 1/Figure 4f_source data_control_4.tif
- __MACOSX/Figure 4 - source data 1/._Figure 4f_source data_control_4.tif
- Figure 4 - source data 1/.DS_Store
- __MACOSX/Figure 4 - source data 1/._.DS_Store
- Figure 4 - source data 1/Figure 4f_source data_control_5.tif
- __MACOSX/Figure 4 - source data 1/._Figure 4f_source data_control_5.tif
- Figure 4 - source data 1/Source Data_Figure 4_page2.pdf
- __MACOSX/Figure 4 - source data 1/._Source Data_Figure 4_page2.pdf
- Figure 4 - source data 1/Figure 4f_source data_control_6.tif
- __MACOSX/Figure 4 - source data 1/._Figure 4f_source data_control_6.tif
- Figure 4 - source data 1/Figure 4d_source data_control_2.tif
- __MACOSX/Figure 4 - source data 1/._Figure 4d_source data_control_2.tif
- Figure 4 - source data 1/Figure 4d_source data_control_3.tif
- __MACOSX/Figure 4 - source data 1/._Figure 4d_source data_control_3.tif
- Figure 4 - source data 1/Figure 4d_source data_control_1.tif
- __MACOSX/Figure 4 - source data 1/._Figure 4d_source data_control_1.tif
- Figure 4 - source data 1/Source Data_Figure 4.pdf
- __MACOSX/Figure 4 - source data 1/._Source Data_Figure 4.pdf
- Figure 4 - source data 1/Figure 4d_source data_control_4.tif
- __MACOSX/Figure 4 - source data 1/._Figure 4d_source data_control_4.tif
- Figure 4 - source data 1/Figure 4d_source data_IAA_4.tif
- __MACOSX/Figure 4 - source data 1/._Figure 4d_source data_IAA_4.tif
- Figure 4 - source data 1/Figure 4f_source data_IAA_3.tif
- __MACOSX/Figure 4 - source data 1/._Figure 4f_source data_IAA_3.tif
- Figure 4 - source data 1/Figure 4f_source data_IAA_2.tif
- __MACOSX/Figure 4 - source data 1/._Figure 4f_source data_IAA_2.tif
- Figure 4 - source data 1/Figure 4f_source data_IAA_1.tif
- __MACOSX/Figure 4 - source data 1/._Figure 4f_source data_IAA_1.tif
- Figure 4 - source data 1/Figure 4d_source data_IAA_2.tif
- __MACOSX/Figure 4 - source data 1/._Figure 4d_source data_IAA_2.tif
- Figure 4 - source data 1/Figure 4f_source data_IAA_5.tif
- __MACOSX/Figure 4 - source data 1/._Figure 4f_source data_IAA_5.tif
- Figure 4 - source data 1/Figure 4f_source data_IAA_4.tif
- __MACOSX/Figure 4 - source data 1/._Figure 4f_source data_IAA_4.tif
- Figure 4 - source data 1/Figure 4d_source data_IAA_3.tif
- __MACOSX/Figure 4 - source data 1/._Figure 4d_source data_IAA_3.tif
- Figure 4 - source data 1/Figure 4d_source data_IAA_1.tif
- __MACOSX/Figure 4 - source data 1/._Figure 4d_source data_IAA_1.tif
- Figure 4 - source data 1/Figure 4f_source data_IAA_6.tif
- __MACOSX/Figure 4 - source data 1/._Figure 4f_source data_IAA_6.tif
