# Supplementary material for: Cohesin-independent STAG proteins interact with RNA and R-loops and promote complex loading
Source: eLife. 2023 Apr 3;12:e79386. doi: 10.7554/eLife.79386 (PMC10238091; doi:10.7554/eLife.79386)
Supplement: Figure 4—figure supplement 1—source data 1. [file elife-79386-fig4-figsupp1-data1.zip]

Archive with 13 entries (12 files):
- Figure 4 - figure supplement 1 - source data 1/
- Figure 4 - figure supplement 1 - source data 1/.DS_Store
- __MACOSX/Figure 4 - figure supplement 1 - source data 1/._.DS_Store
- Figure 4 - figure supplement 1 - source data 1/Source Data_SUPP Figure 4.pdf
- __MACOSX/Figure 4 - figure supplement 1 - source data 1/._Source Data_SUPP Figure 4.pdf
- Figure 4 - figure supplement 1 - source data 1/Figure S4e_source data 3.jpg
- __MACOSX/Figure 4 - figure supplement 1 - source data 1/._Figure S4e_source data 3.jpg
- Figure 4 - figure supplement 1 - source data 1/Figure S4e_source data 2.jpg
- __MACOSX/Figure 4 - figure supplement 1 - source data 1/._Figure S4e_source data 2.jpg
- Figure 4 - figure supplement 1 - source data 1/Figure S4e_source data 1.png
- __MACOSX/Figure 4 - figure supplement 1 - source data 1/._Figure S4e_source data 1.png
- Figure 4 - figure supplement 1 - source data 1/Figure S4e_source data 4.jpg
- __MACOSX/Figure 4 - figure supplement 1 - source data 1/._Figure S4e_source data 4.jpg
