# Supplementary material for: Cohesin-independent STAG proteins interact with RNA and R-loops and promote complex loading
Source: eLife. 2023 Apr 3;12:e79386. doi: 10.7554/eLife.79386 (PMC10238091; doi:10.7554/eLife.79386)
Supplement: Figure 5—source data 1. [file elife-79386-fig5-data1.zip]

Archive with 21 entries (20 files):
- Figure 5 - source data 1/
- Figure 5 - source data 1/.DS_Store
- __MACOSX/Figure 5 - source data 1/._.DS_Store
- Figure 5 - source data 1/Source Data_Figure 5.pdf
- __MACOSX/Figure 5 - source data 1/._Source Data_Figure 5.pdf
- Figure 5 - source data 1/Figure 5d_source data 1.tif
- __MACOSX/Figure 5 - source data 1/._Figure 5d_source data 1.tif
- Figure 5 - source data 1/Figure 5d_source data 2.tif
- __MACOSX/Figure 5 - source data 1/._Figure 5d_source data 2.tif
- Figure 5 - source data 1/Figure 5c_source data 2.tif
- __MACOSX/Figure 5 - source data 1/._Figure 5c_source data 2.tif
- Figure 5 - source data 1/Figure 5f_source data_3.png
- __MACOSX/Figure 5 - source data 1/._Figure 5f_source data_3.png
- Figure 5 - source data 1/Figure 5f_source data_2.png
- __MACOSX/Figure 5 - source data 1/._Figure 5f_source data_2.png
- Figure 5 - source data 1/Figure 5c_source data 3.tif
- __MACOSX/Figure 5 - source data 1/._Figure 5c_source data 3.tif
- Figure 5 - source data 1/Figure 5c_source data 1.tif
- __MACOSX/Figure 5 - source data 1/._Figure 5c_source data 1.tif
- Figure 5 - source data 1/Figure 5f_source data_1.png
- __MACOSX/Figure 5 - source data 1/._Figure 5f_source data_1.png
